# Supplementary material for: Humor experience facilitates ongoing cognitive tasks: Evidence from pun comprehension
Source: Front Psychol. 2023 Jan 27;14:1127275. doi: 10.3389/fpsyg.2023.1127275 (PMC9912983; doi:10.3389/fpsyg.2023.1127275)
Supplement: Supplementary file 1 [file Table_1.XLSX]

## Sheet: Sheet1
Item	Sentence	Condition
1	上海远大男士医院，您的男题我们解决。	Homophone pun
1	上海远大牙科医院，您的男题我们解决。	Incongruent control
1	上海远大男士医院，您的难题我们解决。	Congruent control
2	中意牌空调，您终生无汗的选择。	Homophone pun
2	中意牌台灯，您终生无汗的选择。	Incongruent control
2	中意牌空调，您终生无憾的选择。	Congruent control
3	只有选对了内衣，才能让女性不受胸险困扰。	Homophone pun
3	只有选对了小区，才能让女性不受胸险困扰。	Incongruent control
3	只有选对了内衣，才能让女性不受凶险困扰。	Congruent control
4	杭州红十字协会，我们救在您身边。	Homophone pun
4	杭州书法家协会，我们救在您身边。	Incongruent control
4	杭州红十字协会，我们就在您身边。	Congruent control
5	儿童成长过程中锌元素至关重要，健康宝宝用锌照顾。	Homophone pun
5	儿童成长过程中水安全至关重要，健康宝宝用锌照顾。	Incongruent control
5	儿童成长过程中锌元素至关重要，健康宝宝用心照顾。	Congruent control
6	这酒在百姓当中特别受欢迎，要论民酒非它莫属。	Homophone pun
6	这酒在富豪当中特别受欢迎，要论民酒非它莫属。	Incongruent control
6	这酒在百姓当中特别受欢迎，要论名酒非它莫属。	Congruent control
7	我们邀请了著名棋手王浩，为您讲述棋中滋味。	Homophone pun
7	我们邀请了著名歌手王浩，为您讲述棋中滋味。	Incongruent control
7	我们邀请了著名棋手王浩，为您讲述其中滋味。	Congruent control
8	一些明星盲目捐助，这种痴善不要也罢。	Homophone pun
8	一些明星虚假捐助，这种痴善不要也罢。	Incongruent control
8	一些明星盲目捐助，这种慈善不要也罢。	Congruent control
9	开发商想把楼盘做好，先要先从小室做起。	Homophone pun
9	开发商想把项目做好，先要先从小室做起。	Incongruent control
9	开发商想把楼盘做好，先要先从小事做起。	Congruent control
10	汇源牌橙汁，我们真橙爱您每一天。	Homophone pun
10	汇源牌啤酒，我们真橙爱您每一天。	Incongruent control
10	汇源牌橙汁，我们真诚爱您每一天。	Congruent control
11	索菲亚牌女装，让您衣见钟情。	Homophone pun
11	索菲亚牌钢笔，让您衣见钟情。	Incongruent control
11	索菲亚牌女装，让您一见钟情。	Congruent control
12	随着韩国品牌不断涌入，该国时装业面临韩流来袭。	Homophone pun
12	随着法国品牌不断涌入，该国时装业面临韩流来袭。	Incongruent control
12	随着韩国品牌不断涌入，该国时装业面临寒流来袭。	Congruent control
13	中超联赛火爆，未来钱景十分看好。	Homophone pun
13	中超联赛休战，未来钱景十分看好。	Incongruent control
13	中超联赛火爆，未来前景十分看好。	Congruent control
14	进一步规范资格考试，还需对证下药。	Homophone pun
14	进一步规范课堂考试，还需对证下药。	Incongruent control
14	进一步规范资格考试，还需对症下药。	Congruent control
15	校园提供免费肉汤，给学生送来了胃问关怀。	Homophone pun
15	校园提供免费单车，给学生送来了胃问关怀。	Incongruent control
15	校园提供免费肉汤，给学生送来了慰问关怀。	Congruent control
16	小王成天谈论女性照片，真是一个好摄之徒。	Homophone pun
16	小王成天谈论女性身材，真是一个好摄之徒。	Incongruent control
16	小王成天谈论女性照片，真是一个好色之徒。	Congruent control
17	请用手机扫这里，可以码上得到红包哦。	Homophone pun
17	请用扫帚扫这里，可以码上得到红包哦。	Incongruent control
17	请用手机扫这里，可以马上得到红包哦。	Congruent control
18	近期花椒价格不断上涨，有大妈戏称已有椒虑产生。	Homophone pun
18	近期花菜价格不断上涨，有大妈戏称已有椒虑产生。	Incongruent control
18	近期花椒价格不断上涨，有大妈戏称已有焦虑产生。	Congruent control
19	由于受到煤炭减产的影响，一些加工厂已出现燃煤之急。	Homophone pun
19	由于受到高粱减产的影响，一些加工厂已出现燃煤之急。	Incongruent control
19	由于受到煤炭减产的影响，一些加工厂已出现燃眉之急。	Congruent control
20	研究生科研若无计划，误入忙区只能瞎折腾。	Homophone pun
20	研究生科研若无信心，误入忙区只能瞎折腾。	Incongruent control
20	研究生科研若无计划，误入盲区只能瞎折腾。	Congruent control
21	观众是相声演员的父母，所以我们要用最好表演笑敬观众。	Homophone pun
21	观众是戏剧演员的父母，所以我们要用最好表演笑敬观众。	Incongruent control
21	观众是相声演员的父母，所以我们要用最好表演孝敬观众。	Congruent control
22	部分公司各种副总泛滥，提高企业活力减副至关重要。	Homophone pun
22	部分公司各种培训泛滥，提高企业活力减副至关重要。	Incongruent control
22	部分公司各种副总泛滥，提高企业活力减负至关重要。	Congruent control
23	武汉幸福妇科医院 ，您的好孕马上就到。	Homophone pun
23	武汉幸福骨科医院 ，您的好孕马上就到。	Incongruent control
23	武汉幸福妇科医院 ，您的好运马上就到。	Congruent control
24	江苏天富理财公司，选我们财能安全。	Homophone pun
24	江苏天富水泥公司，选我们财能安全。	Incongruent control
24	江苏天富理财公司，选我们才能安全。	Congruent control
25	那位拉丁女星十分劲爆，跳起舞来妹力四射。	Homophone pun
25	那位拉丁男士十分劲爆，跳起舞来妹力四射。	Incongruent control
25	那位拉丁女星十分劲爆，跳起舞来魅力四射。	Congruent control
26	这个月阴雨不断，真是问世间晴为何物。	Homophone pun
26	这个月考试不断，真是问世间晴为何物。	Incongruent control
26	这个月阴雨不断，真是问世间情为何物。	Congruent control
27	市区动物园搬家，数千动物迁动人心。	Homophone pun
27	市区动物园停水，数千动物迁动人心。	Incongruent control
27	市区动物园搬家，数千动物牵动人心。	Congruent control
28	超载渣土车常引起路面事故，不少公众对这类祸车非常反感。	Homophone pun
28	超载渣土车常引起路面灰尘，不少公众对这类祸车非常反感。	Incongruent control
28	超载渣土车常引起路面事故，不少公众对这类货车非常反感。	Congruent control
29	未来三天都是高温天气，马上要烤验市政设施了。	Homophone pun
29	未来三天都是暴雨天气，马上要烤验市政设施了。	Incongruent control
29	未来三天都是高温天气，马上要考验市政设施了。	Congruent control
30	这些女性司仪冬天也穿着旗袍，给观众一道美丽冻人的风景。	Homophone pun
30	这些女性司仪冬天也穿着制服，给观众一道美丽冻人的风景。	Incongruent control
30	这些女性司仪冬天也穿着旗袍，给观众一道美丽动人的风景。	Congruent control
31	部分山区可发展山羊出口，通过羊财致富。	Homophone pun
31	部分山区可发展药材出口，通过羊财致富。	Incongruent control
31	部分山区可发展山羊出口，通过洋财致富。	Congruent control
32	健康饮食，必须从盐把关。	Homophone pun
32	健康作息，必须从盐把关。	Incongruent control
32	健康饮食，必须从严把关。	Congruent control
33	爱家牌乳胶漆，给您一个漆彩世界。	Homophone pun
33	爱家牌霓虹灯，给您一个漆彩世界。	Incongruent control
33	爱家牌乳胶漆，给您一个七彩世界。	Congruent control
34	提高产品科技价值，让中国智造走向世界。	Homophone pun
34	提高产品品牌价值，让中国智造走向世界。	Incongruent control
34	提高产品科技价值，让中国制造走向世界。	Congruent control
35	是不是好的相声，关键还看笑果如何。	Homophone pun
35	是不是好的方案，关键还看笑果如何。	Incongruent control
35	是不是好的相声，关键还看效果如何。	Congruent control
36	公司座谈不能走过场，关键还要看聊效如何。	Homophone pun
36	公司兼并不能走过场，关键还要看聊效如何。	Incongruent control
36	公司座谈不能走过场，关键还要看疗效如何。	Congruent control
37	据说她平日不爱收拾，是众多乱室佳人中的个性派。	Homophone pun
37	据说她平日不爱打扮，是众多乱室佳人中的个性派。	Incongruent control
37	据说她平日不爱收拾，是众多乱世佳人中的个性派。	Congruent control
38	康美牌减肥药，我们提供更好的瘦后服务。	Homophone pun
38	康美牌感冒药，我们提供更好的瘦后服务。	Incongruent control
38	康美牌减肥药，我们提供更好的售后服务。	Congruent control
39	图书馆这么早就放退场音乐，真是太赶人了吧。	Homophone pun
39	图书馆这么早就放流行音乐，真是太赶人了吧。	Incongruent control
39	图书馆这么早就放退场音乐，真是太感人了吧。	Congruent control
40	迅捷牌摩托，给您骑乐无穷的享受。	Homophone pun
40	迅捷牌电脑，给您骑乐无穷的享受。	Incongruent control
40	迅捷牌摩托，给您其乐无穷的享受。	Congruent control
41	天冷时在车上放一个保温杯，这样可以有杯无患哦。	Homophone pun
41	天冷时在车上放一个防滑链，这样可以有杯无患哦。	Incongruent control
41	天冷时在车上放一个保温杯，这样可以有备无患哦。	Congruent control
42	贵人鞋业，与您同心鞋力成就辉煌。	Homophone pun
42	贵人糖业，与您同心鞋力成就辉煌。	Incongruent control
42	贵人鞋业，与您同心协力成就辉煌。	Congruent control
43	本店炸鸡全部八折，请勿失良鸡赶紧购买哦。	Homophone pun
43	本店商品全部八折，请勿失良鸡赶紧购买哦。	Incongruent control
43	本店炸鸡全部八折，请勿失良机赶紧购买哦。	Congruent control
44	老师检查背课文，他笑到“今天我可是有背而来哦”。	Homophone pun
44	老师检查俯卧撑，他笑到“今天我可是有背而来哦”。	Incongruent control
44	老师检查背课文，他笑到“今天我可是有备而来哦”。	Congruent control
45	钢铁企业大量倒闭，钢铁惨业面临新情况。	Homophone pun
45	钢铁企业大量上市，钢铁惨业面临新情况。	Incongruent control
45	钢铁企业大量倒闭，钢铁产业面临新情况。	Congruent control
46	本书讲述了该国电视剧产业30年的发展，以及其间的剧变历程。	Homophone pun
46	本书讲述了该国游乐园产业30年的发展，以及其间的剧变历程。	Incongruent control
46	本书讲述了该国电视剧产业30年的发展，以及其间的巨变历程。	Congruent control
47	新丽牌空调，给您的皮肤清涼一夏的感觉。	Homophone pun
47	新丽牌碘酒，给您的皮肤清涼一夏的感觉。	Incongruent control
47	新丽牌空调，给您的皮肤清涼一下的感觉。	Congruent control
48	对付脸上的疙瘩，网友晒出自己的各种战痘秘诀。	Homophone pun
48	对付脸上的细菌，网友晒出自己的各种战痘秘诀。	Incongruent control
48	对付脸上的疙瘩，网友晒出自己的各种战斗秘诀。	Congruent control
49	一些受访的留守老人承认，没有性福已很久。	Homophone pun
49	一些受访的留守儿童承认，没有性福已很久。	Incongruent control
49	一些受访的留守老人承认，没有幸福已很久。	Congruent control
50	小红经常给男朋友炖鸡汤，闺蜜笑她离成家庭煮妇也不远了。	Homophone pun
50	小红经常给男朋友打电话，闺蜜笑她离成家庭煮妇也不远了。	Incongruent control
50	小红经常给男朋友炖鸡汤，闺蜜笑她离成家庭主妇也不远了。	Congruent control
51	内阁加入好战成员，该国政府进行危调引发热议。	Homophone pun
51	内阁加入环保成员，该国政府进行危调引发热议。	Incongruent control
51	内阁加入好战成员，该国政府进行微调引发热议。	Congruent control
52	农民导演用光积蓄拍电影，过程艰辛但却自造快乐。	Homophone pun
52	农民导演用光胶片拍电影，过程艰辛但却自造快乐。	Incongruent control
52	农民导演用光积蓄拍电影，过程艰辛但却制造快乐。	Congruent control
53	我国银行卡全面升级，已经进入全芯时代。	Homophone pun
53	我国铁路网全面升级，已经进入全芯时代。	Incongruent control
53	我国银行卡全面升级，已经进入全新时代。	Congruent control
54	不少婚宴浪费严重，服务员面对如此剩宴都不再觉得稀奇。	Homophone pun
54	不少婚宴攀比严重，服务员面对如此剩宴都不再觉得稀奇。	Incongruent control
54	不少婚宴浪费严重，服务员面对如此盛宴都不再觉得稀奇。	Congruent control
55	一些年青人参加网络传销，最终劫果很不好。	Homophone pun
55	一些年青人参加网络竞赛，最终劫果很不好。	Incongruent control
55	一些年青人参加网络传销，最终结果很不好。	Congruent control
56	绿叶牌精品粽子，给您与粽不同的享受。	Homophone pun
56	绿叶牌精品雪梨，给您与粽不同的享受。	Incongruent control
56	绿叶牌精品粽子，给您与众不同的享受。	Congruent control
57	当时金融行业再次萧条，从业人员薪情低落。	Homophone pun
57	当时金融行业再次分化，从业人员薪情低落。	Incongruent control
57	当时金融行业再次萧条，从业人员心情低落。	Congruent control
58	一些演艺厅的表演十分低俗，可被称为纯愚乐节目。	Homophone pun
58	一些演艺厅的表演十分专业，可被称为纯愚乐节目。	Incongruent control
58	一些演艺厅的表演十分低俗，可被称为纯娱乐节目。	Congruent control
59	他定居上海后买了一个房子，过起了负翁的生活。	Homophone pun
59	他定居上海后买了一个游艇，过起了负翁的生活。	Incongruent control
59	他定居上海后买了一个房子，过起了富翁的生活。	Congruent control
60	那边有一个流氓，像是馋上路过的一个小姑娘了。	Homophone pun
60	那边有一个乞丐，像是馋上路过的一个小姑娘了。	Incongruent control
60	那边有一个流氓，像是缠上路过的一个小姑娘了。	Congruent control
61	几个小孩子向公厕里扔石头，结果激起了公粪还上了新闻。	Homophone pun
61	几个小孩子向公园里扔石头，结果激起了公粪还上了新闻。	Incongruent control
61	几个小孩子向公厕里扔石头，结果激起了公愤还上了新闻。	Congruent control
62	那个模特签名时还要带上手套，真是过于保手的一个人。	Homophone pun
62	那个模特签名时还要带上眼镜，真是过于保手的一个人。	Incongruent control
62	那个模特签名时还要带上手套，真是过于保守的一个人。	Congruent control
63	老李存了一年私房钱才买了那种白酒，真是好酒的等待啊。	Homophone pun
63	老李存了一年私房钱才买了那种鱼竿，真是好酒的等待啊。	Incongruent control
63	老李存了一年私房钱才买了那种白酒，真是好久的等待啊。	Congruent control
64	小明只吃那家店的薯条，正所谓心有所薯不二家啊。	Homophone pun
64	小明只吃那家店的面条，正所谓心有所薯不二家啊。	Incongruent control
64	小明只吃那家店的薯条，正所谓心有所属不二家啊。	Congruent control
65	小王上班被倒下的锅炉砸伤了，真是倒煤到家了。	Homophone pun
65	小王上班被倒下的水管砸伤了，真是倒煤到家了。	Incongruent control
65	小王上班被倒下的锅炉砸伤了，真是倒眉到家了。	Congruent control
66	作家小刘一直坚持待在家中创作，不愧是坐家一族啊。	Homophone pun
66	作家小刘一直坚持待在野外创作，不愧是坐家一族啊。	Incongruent control
66	作家小刘一直坚持待在家中创作，不愧是作家一族啊。	Congruent control
67	那个妻管严停电时还要给老婆扇扇子，真是妻凉的男人。	Homophone pun
67	那个妻管严停电时还要给老婆洗衣服，真是妻凉的男人。	Incongruent control
67	那个妻管严停电时还要给老婆扇扇子，真是凄凉的男人。	Congruent control
68	那家店卖的蒸笼才用一个月就破了，太不蒸气了吧。	Homophone pun
68	那家店卖的书包才用一个月就破了，太不蒸气了吧。	Incongruent control
68	那家店卖的蒸笼才用一个月就破了，太不争气了吧。	Congruent control
69	那个卖布的居然不带尺子，明显是个居心不量的奸商。	Homophone pun
69	那个卖布的居然不带零钱，明显是个居心不量的奸商。	Incongruent control
69	那个卖布的居然不带尺子，明显是个居心不良的奸商。	Congruent control
70	村妇一气之下把自种的苦瓜全倒河里了，这是河苦了呀。	Homophone pun
70	村妇一气之下把自种的西瓜全倒河里了，这是河苦了呀。	Incongruent control
70	村妇一气之下把自种的苦瓜全倒河里了，这是何苦了呀。	Congruent control
71	小偷把金条藏到了粪池里面，但警察还是将这些脏物全部找到。	Homophone pun
71	小偷把金条藏到了冰箱里面，但警察还是将这些脏物全部找到。	Incongruent control
71	小偷把金条藏到了粪池里面，但警察还是将这些赃物全部找到。	Congruent control
72	他被皇上斥责到，“你的声音真是朕耳欲聋啊” 。	Homophone pun
72	他被同事斥责到，“你的声音真是朕耳欲聋啊” 。	Incongruent control
72	他被皇上斥责到，“你的声音真是震耳欲聋啊” 。	Congruent control
